# Supplementary material for: The Identification of Potent, Selective, and Brain Penetrant PI5P4Kγ Inhibitors as In Vivo-Ready Tool Molecules
Source: J Med Chem. 2022 Dec 14;66(1):804–21. doi: 10.1021/acs.jmedchem.2c01693 (PMC9841522; doi:10.1021/acs.jmedchem.2c01693)
Supplement: Supplementary file 1 — jm2c01693_si_001.csv [file jm2c01693_si_001.csv]

Paper ID	SMILES	PI5P4K? pIC50	PI5P4K?+ pIC50	PI5P4K?+ LE	PI5P4K?+ LLE	MW	XlogP	PI5P4K? pIC50	PI5P4K?-WT Cellular Target Engagemnet pIC50	Papp (A2B, 10-6 cm/s)	Efflux Ratio	Solubility (�M)	MLM t1/2 (min)	mouse plasma protein binding (% bound)	mouse brain protein binding (% bound)
1	CS(=O)(=O)c1ccc(cc1)Nc1ncnc2sccc12	<4.3	6.5	0.46	3.9	305	2.6	<4.6	6.3	15.5	4.3	>100	66
2	CC(=O)c1c[nH]c(c1)C(=O)Nc1nc(c(s1)-c1ccccn1)C	<4.6	5.5	0.34	2.7	326	2.8
3	Cc1nc(sc1-c1ccccc1)Nc1ccc(cc1)C(=O)O	<4.3	6.1	0.39	1.6	310	4.5
4	CCS(=O)(=O)c1ccc2oc(nc2c1)Nc1cccc(c1)OC	<4.3	5.6	0.34	1.8	332	3.8
5	O=C1Nc2c(cnn2-c2ccccc21)C#N	<4.4	5.3	0.47	4	210	1.4
6	Cc1nc(sc1-c1ccccc1)Nc1ccc(cc1)S(=O)(=O)N	<4.3	5.3	0.32	1.5	345	3.9
7	O=C1CCCN1c1ccc(cc1)Nc1ncnc2sccc12	5.3	7.4	0.47	3.7	310	3.7	<4.6	5.9	21.7	2.5	65	8
8	COc1cc(ccc1N1CCCC1=O)Nc1ncnc2sccc12	5.1	6.7	0.39	3	340	3.6
9	Cn1ncc2c(ncnc12)Nc1ccc(cc1)N1CCCC1=O	5.1	6.9	0.42	4.6	308	2.3
10	CC(C)c1ccc(cc1)Nc1ncnc2sccc12	<4.3	5.2	0.39	0.71	269	4.5
11	CS(=O)(=O)Nc1ccc(cc1)Nc1ncnc2sccc12	<4.4	6.3	0.42	4	320	2.3
12	CS(=O)(=O)c1ccc(cc1)Nc1nccc2sccc12	<5.8	6.5	0.46	3.5	304	3.1
13	CS(=O)(=O)c1ccc(cc1)Nc1ccnc2sccc12	<4.3	6.4	0.45	3.6	304	2.8
14	Cc1nc(c2ccsc2n1)Nc1ccc(cc1)S(=O)(=O)C	<4.3	5.4	0.36	2.4	319	3
15	Cc1cc2c(ncnc2s1)Nc1ccc(cc1)S(=O)(=O)C	<4.8	7	0.47	4.2	319	2.8	<4.6	6.6	20.1	3.7	37.5	42	91.1	94.6
16	Cn1ncc2c(ncnc12)Nc1ccc(cc1)S(=O)(=O)C	<4.3	6.7	0.44	5.4	303	1.3
17	Cn1ccc2c(ncnc12)Nc1ccc(cc1)S(=O)(=O)C	<4.6	5.6	0.37	3.3	302	2.3
18	Cn1cnc2c(ncnc12)Nc1ccc(cc1)S(=O)(=O)C	<4.3	6.2	0.41	4.4	303	1.8
19	CS(=O)(=O)c1ccc(cc1)Nc1ccnc2nccn12	<5.2	<4.6			288	1.6
20	CS(=O)(=O)c1ccc(cc1)Nc1ncnn2cccc12	<5.0	6.4	0.45	4	288	2.3
21	CS(=O)(=O)c1ccc(cc1)Nc1ncnc2c1CCC2	<4.6	6.1	0.43	4.6	289	1.6
22	CC(C)S(=O)(=O)c1ccc(cc1)Nc1ncnc2sccc12	<4.8	6.9	0.4	2.8	333	3.5
23	O=S(=O)(C1CCCC1)c1ccc(cc1)Nc1ncnc2sccc12	<4.3	7.6	0.45	3.5	359	4.1	<4.6	6.6	22	2.3	<1	2.4
24	FC(F)(F)S(=O)(=O)c1ccc(cc1)Nc1ncnc2sccc12	<4.7	7.3	0.44	3.3	359	4	<4.6	6.4	6.2	1.9	65	5.5
25	O=S(=O)(c1ccccc1)c1ccc(cc1)Nc1ncnc2sccc12	<5.5	7.7	0.43	3.5	367	4.2
26	CS(=O)(=O)Cc1ccc(cc1)Nc1ncnc2sccc12	<4.6	<4.6			319	2.7
27	CC1(COC1)c1ccc(cc1)Nc1ncnc2sccc12	<4.6	6.4	0.43	2.3	297	4.1
28	N(c1ccc(cc1)-c1ccon1)c1ncnc2sccc12	<4.6	6.4	0.43	3.1	294	3.3
29	N(c1ccc(cc1)-c1ncco1)c1ncnc2sccc12	<4.6	5.3	0.36	1	294	4.3
30	CS(=O)(=O)c1ccc(nc1)Nc1ncnc2sccc12	<4.3	6.2	0.43	4.5	306	1.7
31	CN(c1ccc(cc1)S(=O)(=O)C)c1ncnc2sccc12	<4.3	5.1	0.34	2.1	319	3
32	CS(=O)(=O)c1ccc(cc1)Sc1ncnc2sccc12	<4.4	5.8	0.4	2.2	322	3.5
33	CC(=O)Nc1ccc(cc1)Nc1ncnc2sccc12	<4.6	5.7	0.4	2.6	284	3.1
34	O=C1CCCN1Cc1ccc(cc1)Nc1ncnc2sccc12	<4.6	5.1	0.31	1.3	324	3.8
35	O=S(=O)(N1CCCC1)c1ccc(cc1)Nc1ncnc2sccc12	<4.7	7.1	0.41	4.1	360	3	<4.6	6.4	21.1	2.6	65	2.7
36	FC1(F)CCN(C1)S(=O)(=O)c1ccc(cc1)Nc1ncnc2sccc12	<4.6	7.5	0.41	4.4	396	3.2	<4.6	6.2	25.9	2	65	1.2
37	CN(C)S(=O)(=O)c1ccc(cc1)Nc1ncnc2sccc12	<4.6	7	0.44	4.5	334	2.5	4.9	7	25.1	2.8	>100	5.4
38	CNS(=O)(=O)c1ccc(cc1)Nc1ncnc2sccc12	<5.1	7.3	0.49	5	320	2.3	<4.6	6.9	7.3	9	>100	8.4
39	O=S(=O)(N1CCOCC1)c1ccc(cc1)Nc1ncnc2sccc12	<4.6	6.7	0.38	4.8	376	1.9
40	CS(=O)(=O)c1ccc(cc1)Nc1ncnc2sc(cc12)Cl	<4.6	6.7	0.45	3	340	3.7	<4.6	6.6	17.9	3.3	4.2	60
41	CS(=O)(=O)c1ccc(cc1)Nc1ncnc2sc(cc12)C#N	5.5	7	0.45	4.8	330	2.3	<4.6	7.1	11.9	6.5	65	204	87.4	93.2
42	CS(=O)(=O)c1ccc(cc1)Nc1ncnc2sc(cc12)C(F)(F)F	5	7.1	0.41	3.5	373	3.5	<4.6	6.5	19.1	4.2	65	214	97.2	98.9
43	CS(=O)(=O)c1ccc(cc1)Nc1ncnc2sc(cc12)-c1ccccc1	<5.3	7.4	0.4	2.9	381	4.5	<4.6	6.6	6.2	1.3	3.8	55	99.9	99.9
44	CN(C)Cc1cc2c(ncnc2s1)Nc1ccc(cc1)S(=O)(=O)C	<4.6	6.4	0.38	3.8	362	2.6
45	Cc1cc2c(ncnc2s1)Nc1ccc(cc1)N1CCCC1=O	<4.6	7.9	0.48	4.1	324	3.9
46	Cc1cc2c(ncnc2s1)Nc1ccc(cc1)S(=O)(=O)C1CCCC1	<5.0	7.9	0.44	3.6	373	4.3
